# Supplementary material for: Generation and characterization of ABT-981, a dual variable domain immunoglobulin (DVD-IgTM) molecule that specifically and potently neutralizes both IL-1α and IL-1β
Source: MAbs. 2015 Mar 12;7(3):605–19. doi: 10.1080/19420862.2015.1026501 (PMC4622731; doi:10.1080/19420862.2015.1026501)
Supplement: Supplemental_Material.zip [file kmab-07-03-1026501-s001.zip]

Archive with 6 entries (6 files):
- Supplemental_Figure_Captions.docx
- Supp Figure 1 ABT-981.tif
- Supp Figure 2A ABT-981.tif
- Supp Figure 2B ABT-981.tif
- Supp Figure 2C ABT-981.tif
- Supp Figure 2D ABT-981.tif
